# Supplementary material for: Insulin Activation Mediated by Uptake Mechanisms: A Comparison of the Behavior between Polymer Nanoparticles and Extracellular Vesicles in 3D Liver Tissues
Source: Biomacromolecules. 2023 Apr 6;24(5):2203–12. doi: 10.1021/acs.biomac.3c00102 (PMC10170511; doi:10.1021/acs.biomac.3c00102)
Supplement: Supplementary file 2 — bm3c00102_si_002.zip [file bm3c00102_si_002.zip]

Archive with 4 entries (4 files):
- Microtissues uptake 48h_cHANPs_Reviewer 2.avi
- Microtissues uptake 48h_cHANPs_Two channels_Reviewer 2.avi
- V1.Microtissues uptake_cHANPs_48h.avi
- V2.Microtissues uptake_Exosomes 48h.avi
